# Supplementary material for: Effects of Image Quality on the Accuracy Human Pose Estimation and Detection of Eye Lid Opening/Closing Using Openpose and DLib
Source: J Imaging. 2022 Dec 19;8(12):330. doi: 10.3390/jimaging8120330 (PMC9783075; doi:10.3390/jimaging8120330)
Supplement: Supplementary file 1 [file jimaging-08-00330-s001.zip]

Archive with 1 entries (1 files):
- jimaging-1998426-supplementary.pdf
